# Supplementary material for: Sickle Cell Disease: Metabolomic Profiles of Vaso-Occlusive Crisis in Plasma and Erythrocytes
Source: J Clin Med. 2020 Apr 11;9(4):1092. doi: 10.3390/jcm9041092 (PMC7230294; doi:10.3390/jcm9041092)
Supplement: Supplementary file 1 [file jcm-09-01092-s001.zip]

Archive with 3 entries (2 files):
- jcm-768998-supplementary material 2/
- jcm-768998-supplementary material 2/jcm-768998-for conversion -supplementary 2.pdf
- jcm-768998-supplementary material 2/Supplementary Table S1 & S2.xlsx
