# Supplementary material for: Sickle Cell Disease: Metabolomic Profiles of Vaso-Occlusive Crisis in Plasma and Erythrocytes
Source: J Clin Med. 2020 Apr 11;9(4):1092. doi: 10.3390/jcm9041092 (PMC7230294; doi:10.3390/jcm9041092)
Supplement: Supplementary file 1 [file jcm-09-01092-s001.zip › jcm-768998-supplementary material 2/Supplementary Table S1 & S2.xlsx]

## Sheet: Plasma
Supplementary Table S1. Accurately measured metabolites in plasma
Sample Identification	Status: In crisis (IC) or out of crises (OC)	Measured metabolites (μmol/L)
		Carnitine and acylcarnitines												Amino acids																					Biogenic amines
		C0	C2	C3	C3-DC (C4-OH)	C4	C5	C14:1	C14:2	C16	C18	C18:1	C18:2	Ala	Arg	Asn	Asp	Cit	Gln	Glu	Gly	His	Ile	Leu	Lys	Met	Orn	Phe	Pro	Ser	Thr	Trp	Tyr	Val	Ac-Orn	ADMA	alpha-AAA	c4-OH-Pro	Creatinine	DOPA	Histamine	Kynurenine	Met-SO	Putrescine	SDMA	Serotonin	Spermidine	Spermine	t4-OH-Pro
1	IC	35	3.07	0.499	0.067	0.153	0.191	0.114	0.058	0.17	0.077	0.124	0.057	204	76.3	38.6	8.31	11	315	96.7	197	44.6	56.4	84.5	120	18.2	27.4	63.7	115	74	112	65.4	79.1	117	0.237	0.555	0.52	5.67	71.7	0.275	0.316	2.81	0.7	0.045	0.661	0.154	0.283	0.299	5.96
2	IC	50.4	7.87	0.565	0.056	0.336	0.255	0.154	0.076	0.206	0.069	0.141	0.08	225	56	33.6	4.54	15.3	384	128	172	67.9	49.7	106	137	18.1	43.8	49.8	143	70.1	57.8	50.9	73.9	128	1.42	0.543	0.587	10.3	75.6	0	0.315	2.62	0.823	0.055	0.851	0.157	0.226	0.209	9.63
3	IC	35.5	6.36	0.566	0.06	0.148	0.12	0.13	0.062	0.255	0.088	0.217	0.088	212	38.4	35.9	5.94	12.6	511	56.5	159	51.9	49.1	82.7	86.2	16	29.6	37.4	150	91.7	76	44.5	47.8	106	0.417	0.572	0.339	9.68	33.7	0	0.312	1.72	0.824	0	0.917	0.107	0.402	0.293	8.32
4	IC	29.8	3.81	0.385	0.058	0.215	0.185	0.087	0.045	0.171	0.055	0.125	0.053	261	50.5	25.2	4.59	10.9	324	124	162	55.7	45.4	124	184	14.7	33.2	59.1	141	43.8	90.9	58.6	60.6	167	0.22	0.565	1	5.21	45.8	0	0.321	1.86	0.763	0.05	0.851	0.297	0.707	0.364	5.27
5	IC	32.4	4.87	0.623	0.054	0.186	0.162	0.163	0.079	0.184	0.087	0.151	0.074	244	83.4	51.3	7.07	27.6	479	70	223	52.2	66.7	106	107	19.2	47.4	48.5	173	100	108	52.9	77.2	150	0.49	0.825	0.536	43.2	33.4	0	0.314	1.85	1.03	0.089	0.784	0.211	0.33	0.305	39.4
6	IC	23.5	4.73	0.274	0.061	0.144	0.107	0.144	0.073	0.192	0.071	0.156	0.079	147	37.7	31.3	3.1	12.4	385	56.3	237	45.1	31.9	96.4	87.5	13.8	31.3	51.9	119	84.7	90.7	38.4	44.6	142	0.261	0.646	0.474	9.35	42.1	0	0.308	1.24	0.504	0.024	1.06	0.194	0.28	0.187	9.53
7	IC	28.1	3.38	0.309	0.052	0.222	0.195	0.101	0.05	0.189	0.079	0.152	0.087	380	45.1	42.6	8.45	19.7	469	132	290	59.3	72	136	150	21.3	68	53.7	208	100	123	59.6	72.6	182	0.272	0.465	0.435	14.2	35.9	0	0.317	2.31	0.907	0.055	0.894	0.03	0.892	0.257	15.1
8	IC	27.6	7.87	0.515	0.077	0.166	0.091	0.152	0.093	0.191	0.076	0.155	0.094	112	50.5	28.8	2.67	13.3	414	40.9	146	52.9	63.4	115	78.2	12.4	38.9	50.2	134	76.2	47	51.2	52.4	128	0.656	0.637	0.492	9.86	22.2	0	0.306	2.21	0.933	0.046	0.77	0.245	0.267	0.2	9.81
9	IC	25.3	13.6	0.338	0.096	0.15	0.17	0.165	0.08	0.202	0.09	0.197	0.085	118	52.8	38.3	1.94	11.5	281	53.6	126	46.7	75.4	127	115	17.4	26.7	60.2	91.4	64.7	76.1	70.2	90.7	135	0.211	0.592	0.499	6.4	26.6	0	0.305	1.66	0.584	0	0.734	0.098	0.331	0.192	6.38
10	IC	22.7	3.55	0.295	0.056	0.136	0.111	0.113	0.069	0.157	0.08	0.09	0.063	309	69.4	39.1	4.6	20.2	500	60.7	287	64.4	64.4	123	111	19	41.8	51.6	170	95.6	86.7	41.5	45	141	0.399	0.918	0.449	30.1	48.7	0	0.312	1.92	1.14	0.106	1.03	0.359	0.279	0.202	28.5
11	IC	7.94	3.57	0.158	0.069	0.087	0.116	0.131	0.092	0.198	0.07	0.165	0.092	249	63.9	56.5	6.43	17.4	644	79.3	248	79.3	98.1	189	129	29.9	68.2	58.6	193	142	97.2	54	58.1	189	0.785	0.851	0.575	26.4	30.7	0	0.313	1.59	1.01	0.1	0.899	0.142	1	0.35	26.1
12	IC	25.7	2.64	0.348	0.057	0.18	0.135	0.09	0.053	0.18	0.075	0.127	0.072	277	70.7	34.2	5.98	25.7	533	55.7	217	61.1	59.1	117	115	17.2	42.6	66.6	202	94.1	85.7	58.3	49.2	132	0.404	0.785	0.627	18.5	28.1	0	0.31	2.56	0.769	0.069	0.884	0.127	0.346	0.195	16
13	IC	19.8	4.93	0.183	0.065	0.128	0.086	0.171	0.079	0.182	0.077	0.179	0.087	121	36.9	19.1	2.92	12.7	335	49.7	124	37.5	23.6	70.3	88.2	10.6	20.1	39.4	79.9	66.6	60.1	41.9	60.2	121	0.208	0.429	0.369	6.56	26	0	0.307	1.5	0.523	0.016	0.744	0.561	0.274	0.247	7.28
14	IC	32.4	6.31	0.503	0.066	0.175	0.157	0.18	0.101	0.277	0.119	0.217	0.15	205	62.5	40.1	3.36	24	522	44.6	279	67.4	69.6	154	120	23.7	49.1	57.9	175	127	134	66.1	63.3	166	0.407	0.835	0.67	22.1	49.4	0	0.313	2.11	0.788	0.045	1.01	0.182	0.4	0.198	24.9
15	IC	25.9	2.93	0.236	0.054	0.12	0.184	0.095	0.092	0.156	0.085	0.118	0.148	395	61.2	50.4	4.2	21.6	644	78.1	407	68.5	52.8	127	74.7	19.1	62	48.1	168	142	119	39.5	35.3	139	0.582	0.529	0.272	10.4	73	0	0.327	0.677	0.624	0.096	0.861	0.164	0.44	0.343	10.7
16	IC	38.5	4.07	0.569	0.064	0.169	0.174	0.142	0.078	0.261	0.109	0.218	0.131	210	50.9	38.2	4.32	17.9	383	82.4	224	58.8	55	105	125	21	34.6	57.6	161	74.9	101	62	43.2	145	0.362	0.582	0.607	12	70.3	0	0.309	2.33	0.523	0.076	0.793	0.23	0.46	0.195	12.2
17	IC	20.2	8.63	0.246	0.083	0.111	0.117	0.23	0.113	0.243	0.073	0.164	0.074	155	48.8	32.9	4.85	12.6	304	69.9	174	45.4	63.4	134	92.3	13.7	28	51.3	115	83.2	84.5	31.9	49.8	147	0.38	0.544	0.556	22.4	36.9	0	0.314	1.67	0.399	0.06	0.58	0.259	0.353	0.306	21
18	IC	21.1	16.6	0.488	0.285	0.286	0.243	0.131	0.092	0.179	0.068	0.115	0.071	196	41.1	32	4.73	21.9	348	72.4	120	60.5	182	335	83.5	14.8	37.1	67.2	151	65.5	69.2	44	88.1	182	0.353	0.652	1.43	12.9	35.1	0.264	0.315	3.38	2.81	0.131	0.807	0.287	0.579	0.241	12.2
19	IC	26.2	8.48	0.25	0.103	0.165	0.103	0.195	0.086	0.182	0.064	0.158	0.061	161	31.2	27.9	3.23	13.9	298	54.9	156	43.9	32.6	104	92.3	12	16.9	61.1	112	68.4	51.6	36.3	44.7	120	0.332	0.707	0.528	10.5	15.4	0	0.31	1.96	0.517	0.146	0.862	0.875	0.438	0.235	10.8
20	IC	31.6	5.63	0.338	0.067	0.168	0.176	0.16	0.103	0.247	0.093	0.19	0.13	172	37	28.7	2.31	13.5	333	55.6	112	47	44.4	78.1	98.7	11.2	38.5	41.3	149	77.5	83.5	49.6	37.4	127	0.372	0.534	0.396	8.15	44.7	0	0.306	1.42	0.38	0.059	0.668	0.063	0.362	0.179	7.79
21	IC	34.9	3.88	0.296	0.065	0.165	0.163	0.115	0.053	0.257	0.099	0.176	0.101	310	58.6	52.8	3.96	20.5	491	53.3	278	68	46.4	128	68.8	21.6	39.7	52.7	195	126	143	54.1	49.1	150	0.273	0.539	0.364	16	61.7	0	0.311	1.63	0.836	0.079	0.703	0.148	0.291	0.194	16.7
22	IC	37.1	6.71	0.876	0.267	0.272	0.228	0.144	0.096	0.322	0.121	0.247	0.248	316	82.4	66.6	3.55	28.5	626	37.5	423	93.8	71.1	185	128	29.2	65.9	71.4	196	122	72.5	82.2	78.3	163	0.644	0.713	0.756	40.9	58.6	0	0.33	1.77	1.44	0.098	0.877	0.114	0.979	0.252	38.8
23	IC	39.8	3.9	0.643	0.054	0.199	0.14	0.069	0.043	0.166	0.065	0.111	0.063	266	48.2	34.2	7.61	20.9	561	57.2	247	57.3	76	103	97.5	14.9	61.7	54	191	108	78.9	49.2	62.6	121	0.362	0.692	0.506	15.1	28.5	0	0.309	2.71	1	0.043	0.932	0.373	0.615	0.222	13.3
24	IC	26.8	8.65	0.296	0.085	0.159	0.152	0.147	0.073	0.188	0.076	0.154	0.073	147	45.5	39.8	6.89	13.6	419	70.2	235	61.4	48.2	141	83.1	17.6	27.2	60.9	108	118	80.2	61.7	64.6	128	0.304	0.6	0.303	10.3	21.9	0	0.326	1.78	0.563	0.043	0.83	0.212	0.31	0.229	9.02
25	IC	23.1	2.67	0.316	0.064	0.137	0.121	0.072	0.04	0.144	0.062	0.099	0.051	249	106	52.9	11.7	31.9	543	64.2	304	53.1	107	131	144	22	66	55.3	187	104	170	44.1	68.2	114	0.225	0.759	0.462	19.5	40.1	0	0.322	1.87	1.09	0.062	0.786	0.092	0.333	0.236	17.5
26	IC	38.5	11.2	0.726	0.159	0.537	0.209	0.144	0.068	0.28	0.155	0.276	0.111	136	27.2	34.8	2.97	12.2	377	40.6	157	65.9	51.1	309	104	13.3	32.5	76.7	136	68.3	55.1	71.9	69.5	134	0.248	0.612	1.15	13.2	33.1	0	0.317	2.61	1.01	0.104	0.794	0.575	0.449	0.247	11.8
27	IC	30.6	7.26	0.363	0.087	0.185	0.122	0.119	0.056	0.22	0.068	0.205	0.083	185	43.4	55.9	5.94	14	443	83.3	247	44.4	54.1	76.8	123	16	34	53.9	139	62.4	102	10.5	38	72.2	0.174	0.593	0.644	5.38	32.3	0	0.306	1.99	0.754	0.052	0.625	0.036	0.574	0.251	5.64
28	IC	29.7	5.76	0.365	0.071	0.137	0.105	0.132	0.063	0.288	0.08	0.217	0.108	304	53.9	43.1	2.93	15.7	468	54.6	248	63	55.6	92.7	83.5	20.8	38.1	40.7	133	102	153	54.6	44.4	101	0.323	0.609	0.324	17.5	33.6	0	0.309	2.25	0.767	0.072	0.763	0.097	0.617	0.253	16.4
29	IC	41.5	23	0.611	0.144	0.279	0.244	0.735	0.436	0.389	0.107	0.303	0.186	139	40.7	41.6	3.57	18.3	362	62.7	139	64.6	98.5	179	88.9	15.4	35.1	77.5	117	69.4	52.4	45.2	64.9	122	0.987	0.688	0.576	18	40	0	0.368	4.62	1.08	0.118	1.09	0.413	0.522	0.431	17.8
30	IC	45.5	5.5	1.17	0.061	0.329	0.217	0.145	0.093	0.299	0.117	0.266	0.172	248	70.2	46.7	3.82	18	410	65.2	257	75.6	94.4	180	163	28	60.7	67.1	176	152	116	82.3	78.3	157	1.02	0.679	1.03	29.7	50.1	0	0.324	3.74	0.762	0.065	0.867	0.22	0.66	0.276	32.1
31	IC	26.3	2.89	0.378	0.075	0.195	0.156	0.094	0.056	0.184	0.096	0.154	0.079	198	48.6	28	6.8	7.19	346	73.7	210	38.6	60.1	89.6	122	13.6	29.5	47.1	109	61.9	51.1	43.2	42	90.7	0.263	0.426	0.409	5.69	27.8	0	0.308	2.25	0.565	0.053	0.648	0.116	0.274	0.274	5.73
32	IC	31.2	13.6	0.366	0.098	0.21	0.166	0.231	0.093	0.286	0.088	0.232	0.091	169	43.9	33.6	1.97	26.7	393	49.6	215	71	69.5	167	94.5	13.7	34.2	49.9	127	88.9	101	49.9	35.9	120	0.404	0.648	0.518	6	69.2	0.265	0.314	1.99	0.534	0.051	1.12	0.212	0.337	0.182	5.92
33	IC	42.7	9.28	0.398	0.08	0.211	0.153	0.163	0.108	0.228	0.079	0.162	0.12	188	46.6	36.6	6.91	15.2	424	138	233	61.6	54.3	122	110	20.9	45.1	52	139	87.4	101	63	58.2	138	0.432	0.727	0.533	11.6	39.3	0.262	0.324	3.05	0.676	0.057	0.859	0.169	0.535	0.351	12.2
34	IC	32.6	4.77	0.434	0.071	0.151	0.125	0.112	0.102	0.203	0.108	0.141	0.147	312	55.1	62.6	9.39	28	575	85.6	345	69.4	67.4	151	114	24.3	63.7	42.8	138	98.6	130	46	71.9	146	0.601	1.05	0.386	19.1	31.1	0	0.326	1.83	0.885	0.301	0.922	0.072	1.98	0.33	20.3
35	IC	33.3	8.41	0.233	0.08	0.14	0.126	0.144	0.074	0.214	0.096	0.214	0.09	178	70.7	39.2	3.26	14.9	526	48.5	175	59.6	52.5	126	98	17.2	33.6	52.8	116	91.8	97.1	61.3	51.3	124	0.448	0.686	0.518	7.18	45.7	0.262	0.314	1.56	0.57	0.076	0.944	0.33	0.314	0.216	6.15
37	IC	32.9	5.75	0.563	0.07	0.181	0.147	0.157	0.083	0.23	0.112	0.195	0.137	206	65	50.7	6.18	26	441	54.6	249	60.8	80.7	132	88.5	22.7	46	52.7	155	94.4	129	50.4	53.1	114	0.883	0.784	0.448	20.5	57.1	0.26	0.316	2.44	0.814	0.063	1.05	0.126	0.387	0.199	18.5
38	IC	39.8	3.53	0.399	0.068	0.193	0.15	0.091	0.062	0.199	0.068	0.137	0.111	284	70.5	53.2	5.74	23.7	452	81.8	325	72.7	80.2	124	124	25.1	56.4	48.6	144	108	200	59.8	62.8	115	0.356	0.678	0.601	6.79	34.3	0.267	0.316	1.63	0.734	0.027	0.799	0.044	0.751	0.264	6.37
39	IC	26.2	10.6	0.356	0.088	0.16	0.166	0.156	0.086	0.182	0.074	0.152	0.101	169	37.9	33.5	5.18	16.9	332	89.7	139	48.2	85.1	181	80.9	17.8	43.9	55.5	124	77.1	77.6	61	56.3	123	0.724	0.566	0.446	5.17	41.2	0	0.311	1.45	0.769	0.032	0.846	0.067	0.862	0.237	4.7
40	IC	34.5	7.31	0.373	0.082	0.186	0.291	0.141	0.086	0.252	0.095	0.209	0.118	252	36.8	39.1	3.9	21.1	519	50.6	330	61.4	48.2	110	113	17	38.3	45.9	144	106	142	40.7	46	115	1.32	0.641	0.535	14.4	61.3	0	0.318	1.76	1.03	0.094	0.927	0.043	1.14	0.198	14.9
1	OC	44.3	6.6	0.581	0.061	0.301	0.258	0.123	0.099	0.201	0.095	0.169	0.156	310	92.5	68	4.1	30.4	518	68.7	229	72.6	97.2	144	170	28.7	79.2	55.8	221	102	152	68.2	65.5	189	0.683	0.731	0.7	25.4	70.3	0	0.321	2	0.906	0.002	0.857	0.09	0.375	0.223	24.5
2	OC	47.9	8.14	0.79	0.055	0.241	0.183	0.181	0.107	0.304	0.101	0.28	0.203	238	46	41	4.38	22.3	486	157	231	70.3	53.7	103	156	23.9	56.1	49.9	176	97.1	92.9	53.9	86.2	146	1.24	0.849	0.444	8.07	95.4	0	0.314	3.07	0.852	0.087	1.05	0.068	0.711	0.204	7.86
3	OC	20.9	3.84	0.251	0.054	0.121	0.089	0.107	0.054	0.176	0.076	0.147	0.052	213	28.6	36.3	5.04	13.8	563	52.3	169	55.3	40.8	59.4	75	13.6	19.9	33.9	155	75.4	103	36.1	41.7	106	0.26	0.618	0.365	12.9	36.3	0	0	2.19	0.704	0	1.25	0.033	0.334	0.241	12
4	OC	25.5	6.61	0.35	0.055	0.187	0.109	0.109	0.055	0.218	0.068	0.167	0.073	203	55.2	40.2	2.65	17.8	359	78.2	229	72.9	49.1	90.5	118	15.7	29.1	46.6	120	79.4	69.6	44.2	45.5	132	0.297	0.682	0.551	4.44	58.8	0	0.32	1.73	0.571	0.079	0.912	0.068	0.483	0.186	3.78
5	OC	34.8	3.59	0.696	0.05	0.192	0.148	0.086	0.043	0.155	0.061	0.096	0.055	423	135	68.8	3.83	34.9	618	45	274	78.5	101	163	172	37.8	64.5	63.4	216	134	169	70	96.7	155	0.453	0.952	0.623	26.4	40.1	0	0.308	2.67	1.58	0.093	1.04	0.421	0.235	0.177	25.2
6	OC	39.4	6.67	0.479	0.055	0.152	0.082	0.094	0.047	0.262	0.106	0.169	0.08	397	50.3	42.5	9.96	16.3	412	82.6	370	26.2	73.2	61.3	97.1	15.9	34.3	34.4	163	120	116	44.3	34.7	79.9	0.419	0.635	0.524	19.8	47.9	0	0.305	2.07	0.506	0.117	0.851	1.99	0.428	0.316	15.9
7	OC	17.3	2.9	0.242	0.046	0.135	0.144	0.182	0.078	0.216	0.089	0.174	0.079	280	38.2	44.3	5.87	15.2	510	98.2	228	50.5	70.9	95.5	132	21.4	47.7	54.2	179	78.3	88.8	48.9	55.1	123	0.186	0.474	0.373	9.96	43.9	0	0.308	2.66	0.945	0.028	0.683	0.749	0.435	0.231	11.1
8	OC	26.1	6.77	0.542	0.088	0.159	0.101	0.137	0.099	0.185	0.069	0.159	0.136	159	58.5	42.6	5.44	16.8	562	60.9	209	55.6	55.4	102	143	18.3	39.1	61.7	152	112	78.3	54	71.5	136	0.488	0.773	0.529	13.5	32.4	0	0.321	2.83	0.636	0.196	0.811	2.27	0.7	0.387	11.4
9	OC	42.9	5.23	0.373	0.054	0.151	0.115	0.079	0.043	0.18	0.078	0.132	0.065	376	71.1	62.3	4.49	16.7	523	64.1	243	71	40.7	82.9	98	26.2	43.7	51.2	174	114	91.2	57.4	73.3	117	0.447	0.925	0.37	17.9	29	0	0.309	2.67	1.28	0.026	0.972	0.576	0.282	0.196	17.5
10	OC	23.5	2.62	0.236	0.048	0.107	0.087	0.088	0.048	0.136	0.051	0.082	0.068	425	102	63.9	6.8	25.5	754	64	386	80.1	68.6	110	117	21.1	65	53.1	196	114	97.9	47.4	70.8	156	0.694	0.774	0.395	28.4	37	0.276	0.369	2.08	1.8	0.064	0.808	1.62	0.518	0.458	28.3
11	OC	9.27	2.47	0.16	0.053	0.095	0.091	0.137	0.1	0.2	0.068	0.13	0.113	273	43.7	45.5	5.19	22.9	556	96.5	313	45.1	59.6	80.3	120	21	51.4	39.9	163	123	90	42.6	47.2	115	0.386	0.8	0.454	16.3	31.6	0	0.307	1.72	0.786	0.099	0.879	0.842	0.566	0.218	15.9
12	OC	27.7	3.52	0.475	0.062	0.182	0.132	0.088	0.046	0.136	0.058	0.089	0.051	400	97.8	61.6	6.06	25.7	534	53.2	224	67.5	127	209	148	27.7	44.4	73	226	121	114	68.7	94.1	164	0.562	0.851	0.564	19	31.2	0.27	0.308	2.25	5.48	0.051	1.08	0.942	0.291	0.182	18.2
13	OC	29	4.09	0.238	0.058	0.124	0.103	0.089	0.062	0.132	0.076	0.124	0.13	337	107	55.1	3.47	23.9	548	45.2	383	65.2	60.5	87.2	130	26.8	56.2	48.3	158	124	168	52.2	68.6	127	0.574	0.764	0.505	36.2	25.8	0	0.311	1.99	0.975	0.019	0.869	0.092	0.346	0.17	33.3
14	OC	37.3	4.63	0.683	0.082	0.206	0.149	0.11	0.075	0.211	0.078	0.149	0.148	286	68.6	50	4.1	23	427	49.5	295	65.4	77.9	131	123	26.4	57.5	53.4	189	97.8	130	65.6	66.9	145	0.48	0.984	0.743	46.3	44	0.262	0.363	2.18	0.834	0.112	0.878	0.295	0.573	0.333	44.8
15	OC	33.1	4.62	0.482	0.06	0.252	0.24	0.129	0.096	0.188	0.104	0.181	0.141	324	58.6	49.8	4.52	21.5	569	48.7	347	70.7	75.3	138	116	21.1	69.8	52.4	169	104	119	49.6	43.9	156	1.08	0.659	0.351	14.5	65	0.271	0.312	1.02	0.667	0.066	0.641	0.048	0.587	0.192	13.1
16	OC	41.6	7.02	0.519	0.059	0.153	0.155	0.219	0.104	0.46	0.2	0.531	0.215	217	37.5	52.2	3.96	33.3	556	82.5	270	67.5	88	137	111	20.4	78.3	57.4	168	131	142	50.4	49.8	145	0.379	0.79	0.691	15.4	70.6	0	0.316	1.8	0.698	0.101	0.982	0.089	1.19	0.191	15.4
17	OC	25.9	6.03	0.266	0.087	0.127	0.105	0.132	0.068	0.168	0.066	0.128	0.069	222	63.9	47.4	3.29	17.5	404	45	223	65.7	51.9	106	100	18.9	29.2	37.8	130	126	87	39.1	42.8	134	0.246	0.618	0.428	39.9	31.8	0	0.312	1.54	0.586	0.077	0.746	1.11	0.383	0.185	37.2
18	OC	13.8	1.82	0.197	0.059	0.098	0.106	0.074	0.053	0.109	0.05	0.071	0.057	315	89.1	39.5	3.73	34.6	483	45.9	253	54	67.9	111	156	21.6	46	51	145	83.8	113	62.5	65.2	129	0.541	0.774	0.676	23.9	40.8	0	0.314	3.71	0.936	0.079	0.881	0.998	0.302	0.217	25.6
19	OC	33.1	4.7	0.405	0.156	0.185	0.118	0.079	0.045	0.191	0.075	0.148	0.065	475	46.5	44.3	7.5	21.7	501	58.9	281	57.4	77.4	97.6	99.5	23	54.7	56.6	198	125	62.8	41.7	61.3	122	0.432	0.893	0.533	18.6	16.4	0.268	0.313	2.52	1.11	0.135	0.905	1.69	0.772	0.33	19.4
20	OC	45.1	5	0.456	0.059	0.168	0.229	0.09	0.051	0.198	0.073	0.138	0.081	277	60.3	44.8	1.45	19.6	416	54.2	194	52.4	76.5	108	118	16.6	67.9	41.7	185	104	110	58.6	52.1	127	0.252	0.715	0.419	23.3	42.8	0.261	0.306	1.92	0.4	0.047	0.789	0.055	0.439	0.186	19.9
21	OC	43.3	4.8	0.684	0.061	0.284	0.2	0.15	0.082	0.28	0.136	0.247	0.126	273	78.1	76	6.6	22.3	590	77.7	308	70.9	103	189	128	37.1	64.3	64.8	171	112	143	83.2	83	159	0.199	0.742	0.726	11.7	59.5	0	0.334	2.26	0.854	0.155	0.963	1.15	0.807	0.452	12
22	OC	34	5.26	0.571	0.285	0.28	0.181	0.129	0.053	0.392	0.162	0.296	0.116	291	67.5	54.2	9.92	21.9	627	73	436	74.5	73.7	131	121	20.5	56.4	58.7	158	99.3	41.4	49.4	55.5	174	0.639	0.734	0.692	31.1	64.8	0	0.313	2.14	1.31	0.184	0.869	2.01	0.728	0.323	26.1
23	OC	43.2	6.45	0.666	0.075	0.216	0.168	0.117	0.06	0.238	0.113	0.206	0.117	275	59.3	41.3	2.99	24.5	499	42.5	237	70.5	53.7	114	137	16.8	55.3	61.7	202	108	86.9	50.3	51.4	132	0.764	0.704	0.533	22.1	36	0.312	0.309	2.81	1.27	0.064	1.1	0.701	0.533	0.211	21.1
24	OC	33.1	5.15	0.431	0.081	0.141	0.14	0.076	0.043	0.16	0.067	0.108	0.079	575	55.3	56.7	5.57	18.9	536	58.7	297	63.4	57.3	79.3	90.6	19.8	41.5	39.3	166	140	110	49.7	64.3	126	0.326	0.787	0.334	16.8	22.5	0	0.342	1.52	0.747	0.048	0.919	0.157	0.359	0.225	15.6
25	OC	30.7	5	0.353	0.057	0.15	0.105	0.112	0.054	0.339	0.111	0.302	0.129	219	57.5	52.9	3.44	27.8	493	39.5	269	61.2	56.2	95.1	94.1	17.9	65.7	47.2	174	95.8	141	46.3	57.3	129	0.29	0.669	0.42	17.4	35.7	0	0.315	1.88	0.802	0.1	0.899	0.129	0.684	0.276	16.2
26	OC	51.2	8.11	0.441	0.07	0.199	0.09	0.114	0.065	0.222	0.142	0.165	0.103	426	81.1	53.4	7.73	21.9	638	62.6	435	69.2	64.4	104	146	20.5	59	36.1	176	152	89.5	63.4	53.7	144	0.479	0.909	0.571	40.1	35.3	0	0.313	2.81	0.848	0.145	0.767	2.18	0.492	0.258	35.5
27	OC	39.7	5.8	0.397	0.072	0.191	0.131	0.121	0.062	0.264	0.099	0.218	0.11	278	71	47.1	2.37	24	533	55.8	253	75.9	47.5	112	168	22.2	44.6	52.8	162	103	158	55.5	62.2	122	0.301	0.674	0.517	11.5	31.4	0	0.309	3.19	0.662	0.037	0.799	0.2	0.365	0.189	11.3
28	OC	35.6	6.88	0.598	0.063	0.182	0.13	0.136	0.071	0.333	0.091	0.255	0.141	278	39.5	39.8	2.4	18.2	413	49.6	242	63.3	55	102	82.9	19.1	44.7	44.8	131	91.5	106	51.3	44.1	115	0.444	0.578	0.383	24.8	38.9	0	0.319	1.89	0.741	0.056	0.731	0.372	0.656	0.226	25.7
29	OC	42.4	13.5	0.383	0.09	0.181	0.134	0.263	0.14	0.344	0.129	0.3	0.152	201	57.9	48.4	3.05	24.8	525	43.3	202	70.9	62.4	123	128	21.8	46.2	46.5	127	90.8	86.8	46.7	50	106	0.615	0.821	0.271	21.9	23.7	0.275	0.316	2.62	0.874	0.063	0.887	0.493	0.667	0.255	20.7
30	OC	36.5	8.21	0.729	0.093	0.179	0.155	0.183	0.088	0.35	0.15	0.303	0.138	256	92.6	43.9	2.67	13.8	549	46.1	300	55.5	110	148	197	25.1	54.5	58.2	173	189	153	68.7	56.3	142	0.426	0.803	0.655	7.2	54.5	0	0.314	2.65	0.489	0.052	1.03	0.112	0.657	0.204	7.68
31	OC	32.1	7.12	0.38	0.068	0.205	0.147	0.169	0.099	0.328	0.107	0.293	0.166	206	31.3	32.4	6.64	15.2	435	63	278	52.6	69.7	108	74.2	14.6	43.5	42.7	123	101	50.3	41.4	36.9	117	0.459	0.539	0.251	11.5	40.8	0.271	0.308	1.91	0.469	0.045	0.767	0.556	0.663	0.263	10.5
32	OC	27.4	5.83	0.428	0.057	0.184	0.113	0.137	0.073	0.221	0.089	0.195	0.095	277	50.9	34.9	2.97	32	389	36.4	242	49.2	67.4	118	86.2	16.3	46.1	44.1	129	58.8	125	49.2	36.7	123	0.813	0.569	0.38	15.2	84.4	0	0.333	2.11	0.634	0.077	0.935	0.11	0.508	0.189	12.8
33	OC	39.3	6.7	0.471	0.105	0.24	0.155	0.139	0.097	0.221	0.081	0.158	0.143	210	27	33.6	3.06	13.7	374	72.8	210	54.7	64.7	98.9	101	18.2	42	38.4	121	71.4	78.5	46.3	39.4	116	0.517	0.758	0.407	16.8	35.7	0	0.32	1.87	0.649	0.037	0.678	0.137	0.48	0.224	17.5
34	OC	30	6.3	0.313	0.059	0.137	0.104	0.157	0.083	0.302	0.122	0.262	0.114	216	54.2	51.6	4.42	28.9	542	33.8	274	69.5	67	140	89.5	20.9	41	39.6	125	113	145	47.4	61	132	0.284	0.841	0.359	18.2	35.9	0.261	0.31	2.21	0.82	0.148	0.827	0.087	0.561	0.191	17.9
35	OC	40.6	3.36	0.329	0.069	0.156	0.112	0.079	0.052	0.184	0.112	0.179	0.1	315	79.5	47.2	6.19	24.3	616	47.5	276	72.1	49.4	116	129	22.5	56.3	53.4	142	105	147	62.3	62.7	120	0.835	0.89	0.365	9.09	52.5	0.269	0.333	1.98	0.763	0.094	0.881	0.275	0.416	0.2	8.44
37	OC	28.2	4.37	0.48	0.065	0.132	0.118	0.135	0.1	0.275	0.119	0.327	0.299	309	55.1	60.8	5.27	32.6	517	71.5	306	64.7	88	166	83.8	27.5	67.5	57.1	148	104	133	54.1	62.4	124	0.642	0.775	0.343	19.4	66.6	0.268	0.331	2.23	0.865	0.109	0.794	0.262	0.97	0.312	20.9
38	OC	34.6	5.03	0.395	0.078	0.178	0.215	0.156	0.101	0.324	0.105	0.201	0.15	217	69.5	44.5	3.1	19.1	478	44.7	298	79.6	63.1	142	110	24.6	57.1	57.3	165	125	187	62.1	64.5	128	0.311	0.722	0.487	17.8	48.5	0.269	0.311	1.78	0.705	0.024	0.77	0.122	0.476	0.214	17.9
39	OC	45.5	6.57	0.503	0.073	0.191	0.18	0.232	0.163	0.174	0.069	0.164	0.146	227	59.3	50.3	3.46	21.3	444	33.9	240	87	59.6	137	103	20.2	56.5	52.4	170	104	106	52.6	64.3	135	1.15	0.592	0.336	12.2	43.8	0	0.314	2.4	0.803	0.032	0.727	0.143	0.534	0.178	11.2
40	OC	32.2	5.04	0.326	0.057	0.144	0.13	0.095	0.063	0.179	0.073	0.152	0.117	390	62.3	40.7	2.87	27.1	505	29	318	65.2	77.6	137	112	24.4	41.9	53.2	130	106	175	46.7	50.5	115	0.432	0.624	0.445	10.6	56.2	0	0.316	1.67	0.945	0.08	0.964	0.114	0.466	0.17	10.1
[truncated: 105 more columns]

## Sheet: Red cells 
Supplementary Table S2. Accurately measured metabolites in red blood cells
Sample Identification	Status: In crisis (IC) or out of crises (OC)	Measured metabolites (μmol/L)
		Carnitine and acylcarnitines															Amino acids																					Biogenic amines
		C0	C2	C3	C3-DC (C4-OH)	C4	C5	C5-OH (C3-DC-M)	C14	C14:2	C16	C16:1	C16:1-OH	C18	C18:1	C18:2	Ala	Arg	Asn	Asp	Cit	Gln	Glu	Gly	His	Ile	Leu	Lys	Met	Orn	Phe	Pro	Ser	Thr	Trp	Tyr	Val	Ac-Orn	ADMA	Creatinine	Histamine	Met-SO	Putrescine	Serotonin	Spermidine	Spermine	t4-OH-Pro	Taurine	total DMA
1	IC	77.8	27.3	12.1	0.15	0.24	0.172	0.599	0.177	0.026	1.38	0.107	0.042	0.517	1.32	0.418	286	12	72	68	5.24	122	369	416	47	59.2	114	160	30.2	77.6	53.6	106	142	121	14.6	59.5	126	0.481	1.17	25.2	0	2.49	0.153	0.001	17	22.6	2.08	284	0.562
2	IC	86.3	22.1	9.36	0.1	0.914	0.442	0.123	0.329	0.028	2.88	0.208	0.073	0.597	1.83	0.686	274	3.58	74	51.2	9.27	253	289	415	58	55.5	130	153	30.3	71.2	51.2	105	156	98.3	12	59.5	145	0.85	0.96	23.5	0.52	2.06	0.224	0.067	19	10.7	3.64	254	0.37
3	IC	57.7	15.6	5.73	0.097	0.294	0.097	0.093	0.148	0.026	1.87	0.124	0.048	0.552	1.77	0.448	246	8.86	55.5	62.7	6.75	292	234	371	45.1	51.2	104	137	24	61.4	44.4	100	141	92.7	10.5	44.6	115	0.499	0.865	9.9	1.06	1.69	0.19	0.001	25.7	9.39	2.56	322	0.333
4	IC	51	25.4	7.05	0.095	0.972	0.397	0.196	0.15	0.022	1.39	0.124	0.048	0.267	0.935	0.249	311	17.8	64.8	48.2	11.9	246	234	358	50.6	56.2	130	165	27.5	56.1	58.4	114	152	112	13.8	60.9	175	0.471	0.885	13.8	0.564	1.83	0.252	0.103	27.1	8.27	2.25	309	0.297
5	IC	78	23.3	5.5	0.084	0.474	0.263	0.333	0.254	0.028	3.36	0.171	0.08	1.21	2.03	0.461	237	2.21	57	23.8	7.35	175	108	249	43.1	41.3	85.8	106	21.6	63.3	38.8	115	119	84.3	7.85	47.4	124	0.493	1.02	8.65	0	2.23	0.095	0	14.8	5.18	4.92	40.2	0.569
6	IC	53.1	17.6	5.57	0.104	0.517	0.247	0.231	0.156	0.034	1.89	0.119	0.059	0.657	1.72	0.614	171	3.09	48.4	32.6	3.76	245	135	318	37.3	29.3	80.7	109	14.3	50.1	33.2	73.8	118	72	7.28	34.2	106	0.468	1.09	10.8	0	1.26	0.127	0	14.4	3.89	2.48	73.4	0.387
7	IC	40.3	20.8	5.3	0.081	0.496	0.337	0.224	0.193	0.025	1.65	0.125	0.049	0.37	1.15	0.436	398	3.47	66.7	58.9	9.15	366	261	434	52.8	47.8	111	127	18.8	42.3	45.8	132	148	112	9.22	49.2	157	0.493	0.632	12.7	0.016	1.75	0.088	0.002	19	19	4.74	168	0.233
8	IC	85.7	29	9.38	0.128	0.389	0.259	0.169	0.229	0.041	1.58	0.141	0.064	0.589	1.28	0.806	205	19.4	74.6	47.7	10.1	314	295	451	45.2	66.5	131	135	28.3	54.9	57.4	110	165	89.1	12.7	49.2	147	0.632	0.815	6.92	0.212	2.19	0.254	0.201	27.8	16.9	3.18	468	0.272
9	IC	72.4	16.8	7.77	0.294	0.452	0.26	0.116	0.187	0.025	1.36	0.169	0.065	0.823	1.88	0.416	135	1.28	39	23.2	1.77	121	100	187	27.5	31.5	65.9	66.9	11.5	29.4	29.8	53.2	68.8	50.1	11.7	36.9	86.4	0.433	0.547	5.74	0	0.44	0.058	0	15.7	7.54	2.06	50	0.162
10	IC	16.2	4.07	1.37	0.042	0.177	0.098	0.156	0.157	0.025	1.21	0.082	0.053	0.645	0.797	0.349	199	0	42.7	50.2	6.21	160	168	222	39.8	35	81.2	96	14.8	50.7	34.7	77.6	92.2	59.3	6.4	29	111	0.487	0.831	10.4	0	1.47	0.107	0.038	9.96	2.98	4.96	91.6	0.222
11	IC	28.5	5.36	2.03	0.08	0.116	0.104	0.163	0.106	0.018	0.81	0.071	0.037	0.356	0.766	0.227	195	1.94	53.7	25.6	4.72	253	136	259	36.8	39.3	80.2	102	14.4	49.9	31.1	74.2	116	65.8	6.39	30.4	114	0.667	0.753	5.96	0	1.02	0.154	0	19.1	5.27	4.57	109	0.287
12	IC	30	8.64	1.79	0.076	0.152	0.105	0.22	0.109	0.023	1.61	0.069	0.054	0.622	1.18	0.289	173	0.299	46.3	57.5	7.06	167	171	241	33.5	29.6	65	72.6	10.5	45.5	31.4	68	82.5	62.4	4.8	26.1	100	0.493	0.607	5.61	0	0.619	0.13	0	14.9	4.5	3.41	82.1	0.113
13	IC	84.4	20.8	3.74	0.132	0.348	0.217	0.2	0.24	0.036	1.64	0.156	0.061	0.643	1.72	0.647	181	0.947	53.2	62.3	4.67	189	202	263	32.4	23.7	60	80.8	10.2	28.3	24	56.4	86.1	58.6	6.12	31.9	94.6	0.446	0.792	7.6	0	0.964	0.128	0	23.6	6.37	2.8	60.6	0.17
14	IC	90.9	19.4	11.8	0.109	0.545	0.286	0.254	0.291	0.032	2.59	0.185	0.082	1.07	1.76	0.714	180	0.157	56.2	42.1	8.07	262	140	310	34.4	32.7	72	88.7	12.5	41.7	32.1	78.7	117	81.1	7.25	32.4	114	0.499	0.757	12.5	0	1.14	0.147	0	23.6	3.65	4.64	56.7	0.287
15	IC	28.8	6.42	1.82	0.059	0.485	0.312	0.234	0.161	0.038	1.44	0.094	0.065	1.64	1.33	0.849	113	0.122	24.9	20.4	2.68	252	68.7	283	38.8	28	74.9	88.5	12.9	42.6	34.2	83.5	118	37	7.36	25	111	0.546	0.488	6.82	0	0.449	0.048	0	4.25	1.86	2.85	24.5	0.026
16	IC	76.8	17.3	7.43	0.09	0.559	0.289	0.297	0.196	0.033	2.21	0.146	0.062	0.541	1.5	0.548	185	2.85	58.3	57.6	7.04	196	127	305	35.8	28	64.1	115	12.1	44.3	27.1	70.2	86.9	66.1	5.86	25.4	107	0.482	0.65	16.1	0	1.05	0.137	0	22.6	6.21	2.8	58.1	0.18
17	IC	34.9	13.7	3.51	0.104	0.269	0.152	0.125	0.131	0.023	0.806	0.074	0.037	0.157	0.559	0.189	189	11.6	43	67.7	6.09	131	140	213	35.9	42.7	91.5	102	14.5	41	34.2	66	97.1	74.5	7.14	33.4	120	0.523	0.653	9.98	0	0.54	0.131	0.04	18.5	10.9	5.72	193	0.169
18	IC	32.3	7.76	2.36	0.134	0.264	0.182	0.149	0.114	0.023	0.486	0.067	0.042	0.221	0.519	0.208	171	2.45	45.8	41.5	7.29	144	132	200	32.2	65.5	116	86.1	12.6	29.9	37.8	73.5	90.5	57.6	10.6	42.9	176	0.458	0.628	8.48	0	1.05	0.194	0.011	22.8	6.23	2.55	85.8	0.119
19	IC	50	51.4	6	0.179	0.391	0.206	0.144	0.235	0.026	1.99	0.192	0.051	0.429	1.73	0.395	207	4.45	59.2	29.7	4.66	259	238	377	42.4	44.7	109	108	19.3	39.4	49.6	77.1	148	68.7	10.2	40.2	164	0.526	0.541	4.79	0.198	1.26	0.301	0.018	29.2	14.9	3.5	282	0.088
20	IC	76.6	21.3	9.62	0.15	0.537	0.276	0.174	0.255	0.067	2.08	0.151	0.058	0.571	1.42	0.758	264	14.4	86.2	97.2	7.48	364	219	497	50.3	57.5	118	169	25.2	69.4	47.5	110	161	110	11.9	44.4	139	0.509	0.727	15.1	0	1.17	0.264	0.004	28	8.01	3.23	230	0.353
21	IC	83.3	19.5	5	0.088	0.359	0.186	0.262	0.216	0.023	1.78	0.15	0.047	0.468	1.32	0.484	231	5.58	75.4	68.3	8.21	204	222	347	46.9	33.7	90.1	103	17.8	62.6	37.9	100	132	107	8.16	32.2	124	0.471	0.709	18.6	0	1.09	0.141	0	18.3	7.47	4.21	92.4	0.323
22	IC	118	29.7	6.97	0.106	0.41	0.24	0.252	0.316	0.064	2.05	0.168	0.072	0.528	1.23	0.935	336	11.2	78.2	72.7	9.59	454	320	600	68.5	61.5	138	140	27.1	64.4	62.2	148	162	97.6	18.3	56.8	185	0.59	0.792	21.4	1.25	3.88	0.168	0.009	18.9	16.4	10.4	347	0.256
23	IC	71.7	17.5	6.86	0.085	0.124	0.102	0.165	0.247	0.031	2.41	0.129	0.067	0.571	1.43	0.361	182	2.69	55.9	91.8	6.04	278	211	370	35.8	40	77.1	111	14.4	60.2	28.5	98	102	64	8.14	33.4	113	0.492	0.637	7.88	0	0.838	0.14	0.021	22.7	9.12	4.41	134	0.145
24	IC	49.6	13.3	3.4	0.094	0.246	0.218	0.237	0.209	0.02	1.69	0.15	0.058	0.658	1.55	0.369	162	0	37.8	56.7	5.35	223	206	235	35.1	24	71.4	81.6	10	34.8	31.7	53.7	114	58.5	5.67	29.6	97.7	0.528	0.637	5.48	0	1.03	0.061	0	9.43	2.26	2.38	81.7	0
25	IC	127	30.4	8.85	0.12	0.536	0.488	0.638	0.209	0.029	1.93	0.12	0.053	0.662	1.58	0.538	210	3.86	69.2	62.5	5.15	338	179	498	24.6	56.1	72.3	94.4	19.7	50.9	37.4	133	114	102	8.05	46.5	115	0.464	1.18	13.8	0	1.76	0.372	0	35.4	23.1	6.6	58.8	0.439
26	IC	62.7	27.6	10	0.203	0.597	0.18	0.131	0.229	0.051	2.31	0.16	0.081	1.7	1.91	0.542	157	5.98	49.1	41.4	3.81	224	167	263	37.3	40.1	130	119	17.3	36.8	43.3	78.2	105	64	13.4	38	165	0.439	0.636	9.37	0.262	0.991	0.203	0.167	18	5.36	3.59	241	0.232
27	IC	65.9	32.2	5.5	0.109	0.246	0.282	0.234	0.25	0.024	2.36	0.261	0.065	0.392	2.02	0.604	244	1.53	63.5	15.1	3.66	393	163	486	28.9	37.5	59.8	102	14.5	28.3	33.5	95.3	100	77.9	3.16	26.8	89.9	0.449	0.809	11	0	1.88	0.191	0	23.5	18	2.56	63	0.269
28	IC	70.6	17.8	6.7	0.097	0.769	0.339	0.237	0.232	0.034	3.47	0.137	0.053	0.884	1.87	0.615	239	0	47.3	40.6	4.5	234	153	281	30	27.8	61.5	80.3	10.5	25.1	23	65.5	77.6	85.1	5.78	26.2	102	0.48	0.622	9.15	0	1.45	0.147	0	14.2	5.48	3.9	19.3	0.183
29	IC	59.7	14.6	9.46	0.139	0.28	0.225	0.182	0.271	0.046	2.11	0.206	0.078	1.03	1.84	0.69	161	6.99	48.2	23.5	4.38	214	180	252	35.4	43.5	93.1	92.2	14.8	37.2	47.6	66.5	88.2	52.6	8.82	33.6	110	0.659	0.767	9.72	0.44	1	0.1	0.007	11.9	5.12	4.2	116	0.39
30	IC	79.6	19.2	15.1	0.149	0.603	0.349	0.167	0.232	0.067	1.73	0.142	0.062	0.707	1.59	0.728	201	3.7	58.5	46.2	3.14	184	140	317	34.9	44.5	82.2	116	13.6	48	34	94	138	77.7	9.62	33.9	114	0.601	0.836	14	0.112	2.19	0.194	0.029	16.4	7.2	7.96	132	0.29
31	IC	53.7	17.8	7.9	0.123	0.37	0.262	0.361	0.148	0.028	1.76	0.105	0.06	0.655	1.52	0.698	199	0	48.7	44.8	2.62	192	135	457	25.2	40.9	73.4	109	12.4	39.8	27.4	65.7	103	66.2	5.81	28.9	95.9	0.47	0.763	8.21	0	0.991	0.174	0	16.4	13.9	1.96	149	0.291
32	IC	65.1	17.8	9.66	0.124	0.441	0.218	0.144	0.163	0.026	1.42	0.131	0.061	0.444	1.53	0.353	216	1.16	70.3	37.4	10.6	295	220	336	43.2	39.9	92.7	123	15.1	47	31.8	75	108	90.6	8.81	28.4	129	0.531	0.636	22.4	0.327	0.935	0.179	0.008	18.9	3.33	2.05	154	0.36
33	IC	68.2	28.8	4.14	0.14	0.317	0.164	0.199	0.149	0.05	0.958	0.097	0.038	0.195	0.694	0.471	313	19.2	87.2	93.4	11.3	378	342	453	60.3	65.8	140	186	35.1	79.7	52.3	103	187	134	16	57	163	0.527	0.995	13.6	0.837	2.71	0.216	0.049	18.6	13.1	3.86	330	0.516
34	IC	54	30	4.67	0.109	0.436	0.246	0.265	0.223	0.066	1.15	0.098	0.042	0.638	0.836	0.699	394	9.23	66.2	22.8	8.27	267	184	399	56.2	61.1	129	146	23.1	40.7	51	117	132	113	9.74	51.3	142	0.578	0.832	9.85	0.004	2.83	0.328	0.2	17.8	3.3	4.79	221	0.391
35	IC	31.5	17.1	1.93	0.105	0.191	0.088	0.097	0.177	0.035	1.94	0.137	0.062	0.995	2	0.561	150	4.06	43.2	93	5.15	322	155	215	42.7	29	78.8	107	14.7	51.4	33.8	56.2	108	67.5	9.78	32.7	98.1	0.544	0.583	11.3	0	1.03	0.095	0	10.5	2.64	2.06	125	0.124
36	IC	37.4	9.13	1.66	0.073	0.164	0.105	0.214	0.109	0.02	1.89	0.07	0.048	0.323	1.17	0.299	154	4.96	43.5	71.6	9.35	197	172	231	40.7	35.4	85.1	101	14.8	62.9	32.6	62.2	102	59.7	8.84	25	107	0.545	0.876	6.16	0	0.379	0.098	0.007	8.83	2.89	3.63	125	0.283
37	IC	98.9	19.3	10.4	0.101	0.264	0.166	0.158	0.205	0.037	1.57	0.137	0.051	0.593	1.47	0.609	231	6.06	65.4	72.5	8.01	232	245	355	38.4	43.4	85.5	103	19.6	50.6	36.5	86.7	140	96.4	8.44	33.8	99.6	0.704	0.865	16.1	0.466	1.8	0.169	0.036	21	10.6	4.53	188	0.336
38	IC	55.9	17.6	3.19	0.086	0.298	0.191	0.249	0.185	0.041	1.4	0.117	0.04	0.378	0.997	0.673	294	0.451	81.7	55.7	9.26	260	174	363	53.9	46.3	96.8	118	17.7	39.7	40.4	105	144	116	9.62	43.3	137	0.483	1.05	11.8	0	3.47	0.104	0	15.8	15.2	2.28	29.8	0.358
39	IC	78.5	20.6	9.26	0.225	0.327	0.25	0.266	0.141	0.05	0.748	0.097	0.041	0.32	0.957	0.505	340	22.2	88.4	77.8	8.37	262	212	390	66.1	93.6	177	184	41.9	53.5	72.9	120	168	141	18.9	69.8	186	0.628	0.988	13.8	0.24	2.75	0.188	0.081	27.5	12	1.96	346	0.482
40	IC	36.7	17.5	3.83	0.088	0.279	0.171	0.16	0.187	0.041	1.6	0.101	0.062	0.65	1.3	0.486	249	0	68.3	55.9	7.43	231	103	318	37.5	28.9	82.4	119	12.1	44.9	34.1	75.8	111	85.2	6.81	27	111	0.712	0.795	16.4	0	1.42	0.132	0	14.8	3.32	3.25	46.3	0.375
1	OC	72.9	17	5.44	0.126	0.627	0.369	0.589	0.182	0.046	2.61	0.109	0.062	1.09	1.89	1.09	273	4.29	73.4	69.1	10.3	190	240	261	51.4	49.7	101	102	20.2	61.6	41.8	111	125	107	9.86	44.5	159	0.566	1.09	21.2	0	2.32	0.085	0.012	13.9	7.97	6.29	92.7	0.336
2	OC	108	20.3	9.13	0.096	1.31	0.551	0.139	0.486	0.084	3.13	0.348	0.101	0.92	2.26	1.19	248	0	68.4	51.6	7.1	321	131	316	47.1	33	78.6	89.1	14.9	34.1	34.1	91.8	110	78.6	9.38	45.7	124	0.658	1.04	21.2	0	1.71	0.162	0.004	23.3	8.55	2.06	50.6	0.345
3	OC	66.6	15.1	6.27	0.129	0.534	0.208	0.134	0.246	0.036	2.38	0.184	0.066	0.753	2.5	0.529	414	26.8	81.2	97.6	4.02	433	240	596	69.6	79.2	169	212	39.8	60.1	68.8	134	199	147	14.9	68.7	202	0.517	1.05	12.6	0.483	3.78	0.291	0	41.1	15.6	4.52	350	0.473
4	OC	51.8	17.5	5.6	0.101	1.04	0.441	0.169	0.215	0.031	2.56	0.179	0.065	0.635	1.97	0.495	250	7.06	69.3	62.5	6.23	159	195	330	43.1	38.5	86.8	99.2	16.8	37.6	36.4	78.4	123	89.3	7.81	35.4	118	0.476	1.07	13.9	1.1	1.48	0.203	0.163	22.5	8.21	1.39	236	0.344
5	OC	137	33.8	9.7	0.117	0.625	0.501	0.439	0.35	0.061	2.03	0.222	0.131	0.811	1.62	0.557	312	10.7	66.3	34.5	9.72	234	188	376	47.5	49.2	94.5	138	22.2	62.5	40.4	127	141	91.8	9.97	52.2	126	0.536	1.4	10.7	0	2.21	0.15	0.025	27.4	11.8	10.8	138	0.742
6	OC	43.9	20.8	3.73	0.065	0.26	0.203	0.171	0.174	0.027	1.65	0.096	0.05	0.508	1.11	0.394	212	4.27	38.3	36.1	4.17	240	100	372	25	36.2	59.3	86.3	11.9	55.1	23.8	97.4	99.8	67.5	9.23	24.4	78.6	0.489	0.656	11.1	0.091	0.618	0.135	0.027	12.2	2.81	6.1	103	0.233
7	OC	19	6.59	2.95	0.054	0.191	0.131	0.126	0.118	0.027	1.16	0.084	0.035	0.314	0.849	0.24	174	0	39.5	63.8	5.14	280	134	307	30.5	32	56.1	74.3	11.9	36.5	25.5	66.4	90.2	65.8	7.14	27.3	85	0.434	0.461	9.86	0	0.987	0.112	0.015	13.1	6.91	2.7	57.7	0.028
8	OC	67.5	18.5	6.65	0.076	0.263	0.174	0.174	0.149	0.045	1.29	0.106	0.049	0.629	1.26	0.817	156	3.53	59.6	30.3	4.5	261	175	270	35.3	29.8	72	78.6	12.3	38	34.9	73.6	96.4	60.9	8.14	37.7	100	0.501	0.69	7.48	0	0.67	0.123	0.006	21.2	9.5	2.86	99.1	0.232
9	OC	58.9	12.5	4.24	0.075	0.313	0.141	0.136	0.198	0.033	1.42	0.135	0.049	0.637	1.57	0.515	169	2.1	35.8	44.3	5.01	145	117	259	33.2	21.7	54.4	74.7	13.3	41.6	27	68.3	86	51	7.71	34.4	83	0.487	0.641	5.97	0	1.87	0.101	0.025	15.7	5.21	3.97	67	0.113
10	OC	14.1	4.41	0.863	0.037	0.143	0.072	0.12	0.131	0.029	1.13	0.064	0.041	0.371	0.625	0.328	205	0	36.7	46.8	5.97	220	115	236	36.3	28.3	69.4	75	11.5	53.7	30.5	77.7	89.6	53.6	7.73	33.4	116	0.527	0.785	6.08	0	0.481	0.077	0.042	8.03	2.83	4.88	51.3	0.246
11	OC	31.2	6.8	2.57	0.054	0.116	0.094	0.26	0.145	0.049	0.76	0.079	0.042	0.242	0.564	0.388	222	2.29	55.8	40.9	6.51	336	162	358	42.4	40.5	82.5	103	16.8	51.3	32.3	83.8	117	74.9	8.6	34.1	119	0.488	0.592	8.29	0	1.52	0.152	0.077	20.7	6.17	3.67	152	0.263
12	OC	22.1	9.34	1.81	0.058	0.116	0.081	0.173	0.078	0.019	0.88	0.049	0.039	0.315	0.748	0.263	187	1.36	42.4	53.2	7.63	209	130	189	37.5	48.7	86.2	97.6	14.1	55	37.5	104	83.7	65.3	12.1	42.3	117	0.556	0.621	6.39	0	1.71	0.086	0.008	10.7	2.82	4.02	77.2	0.125
13	OC	92	21	2.9	0.111	0.354	0.218	0.243	0.216	0.054	1.16	0.121	0.057	0.47	0.992	0.958	287	6.14	79.9	98.2	8.37	284	209	388	51.2	43.7	90.7	111	22.5	54.7	40.5	104	151	120	8.39	47.2	138	0.563	0.688	8.16	0	2.15	0.193	0.087	26.4	8.08	7.91	160	0.27
14	OC	94	27.2	10.8	0.099	0.486	0.315	0.286	0.262	0.058	2.84	0.128	0.066	0.85	1.51	1.02	248	5.4	70.3	65	8.67	291	162	373	46.3	46.3	97.5	119	19	57.1	39.6	95.6	131	84.8	8.25	42.7	132	0.556	0.8	11	0.639	1.86	0.236	0.104	22.3	4.15	10.1	194	0.386
15	OC	62.4	18.2	7.7	0.102	1.23	0.778	0.249	0.273	0.068	2.05	0.179	0.084	1.55	2.08	0.878	423	36	94.8	62.6	13.8	412	275	548	83.4	89	203	207	42	69.5	83.2	146	219	164	18.2	69.5	249	0.836	1.18	17.7	0.656	1.58	0.342	0.263	23.5	11.5	4.55	410	0.551
16	OC	77.1	19.8	10.2	0.109	0.602	0.365	0.243	0.213	0.032	2.12	0.129	0.073	0.6	1.66	0.455	183	9.01	53.9	55.1	6.5	216	152	277	35.6	38.3	85	101	13.9	45.9	33.2	78.4	111	85.7	7.12	30.2	120	0.473	0.891	17	0	1.02	0.145	0.001	33.9	10.1	4.07	117	0.307
17	OC	27.7	26	3.24	0.079	0.307	0.153	0.14	0.144	0.022	0.956	0.082	0.048	0.189	0.616	0.271	229	4.18	51.9	58.1	7.5	223	239	265	40.1	43.6	91.2	89.2	17.3	51.9	39.5	76.1	123	88.4	8.62	36.6	118	0.467	0.461	8.18	0.505	1.72	0.259	0.153	19.6	11.1	10.5	335	0
18	OC	27.2	4.86	1.5	0.041	0.139	0.102	0.14	0.093	0.025	0.381	0.045	0.029	0.129	0.275	0.227	198	3.72	53	63.9	12.7	188	173	271	35.5	34.2	71.8	99.4	12.1	66.7	27	74.3	105	75.6	10.6	33.6	107	0.524	0.519	10	0.183	1.08	0.192	0.041	21.6	5.87	6.18	134	0.18
19	OC	46.1	16.4	2.57	0.098	0.177	0.105	0.11	0.176	0.03	1.5	0.092	0.043	0.404	0.998	0.265	188	1.96	34.2	40.9	4.86	212	102	246	27	30.5	52.4	98.7	10.8	43.8	24.4	79.6	89.4	35.5	5.65	28.6	80.3	0.506	0.764	2.28	0	0.399	0.224	0.001	18.8	6.23	3.57	46.8	0.135
20	OC	73.8	22.9	7.17	0.126	0.387	0.254	0.19	0.21	0.047	1.72	0.118	0.051	0.412	1.12	0.461	240	3.76	69.1	74.1	8.28	338	201	355	41.5	41.1	77.3	119	13.6	73.6	29.8	100	119	93.4	9.22	31.9	107	0.477	0.641	13.1	0	0.657	0.24	0.029	23	5.35	6.61	111	0.201
21	OC	53.3	13.1	6.87	0.068	0.294	0.168	0.184	0.164	0.038	1.16	0.122	0.049	0.476	1.05	0.43	191	4.6	60.9	70.2	7.6	249	197	326	44.8	49.6	93.3	137	19.4	80.9	36.8	87.7	128	83.8	17.8	42.3	122	0.473	0.75	16.7	0.22	0.857	0.145	0.012	14.9	5.44	3.63	105	0.24
22	OC	76	18.8	4.39	0.106	0.253	0.159	0.198	0.274	0.037	1.5	0.127	0.075	0.429	0.984	0.258	204	8.73	47.8	63.8	8.43	404	176	472	46.9	47.3	93.3	125	16	65.2	35.8	95.9	123	50.3	12.4	34.8	142	0.589	0.713	20.3	0.297	1.22	0.131	0.034	12.4	7.36	9.71	153	0.264
23	OC	35.1	11.7	2.93	0.067	0.084	0.073	0.137	0.171	0.034	2.02	0.114	0.094	0.94	1.49	0.625	180	4.96	48.8	81.7	9.89	247	179	288	44	30.4	77.9	95.3	12.6	52.9	32.2	73.6	105	62.4	7.41	32.1	112	0.57	0.509	8.05	0	0.113	0.121	0.232	13	5.01	4.97	150	0.133
24	OC	71.1	24	5.69	0.095	0.392	0.365	0.22	0.165	0.029	1.31	0.091	0.042	0.407	1.05	0.476	325	12.5	53.3	91.2	8.41	272	243	372	39.3	46.7	102	87	21.2	36	35.7	104	144	93.5	6.68	44.6	120	0.493	0.641	6.55	2.01	1.48	0.25	0.482	21	5.68	4.03	434	0.16
25	OC	109	34.1	8.22	0.103	0.488	0.368	0.308	0.202	0.037	3.49	0.138	0.063	1.11	2.53	0.703	233	12.1	76.8	42.7	8.39	363	174	364	44.7	46.8	102	108	23.2	53.3	38	117	149	117	9.4	41.7	126	0.457	0.582	7.83	0.188	1.77	0.268	0.117	27.1	14.5	5.08	190	0.212
26	OC	34.6	14.4	1.78	0.054	0.203	0.097	0.169	0.149	0.036	1.33	0.078	0.052	1.01	1.01	0.397	180	2.92	45	51.6	6.23	259	162	299	36.6	32	67.2	83.3	12.3	55	25.3	71.2	113	51.8	9.69	28.4	101	0.496	0.504	7.02	0.796	0.694	0.14	0.119	10.8	3.09	7.35	161	0.085
27	OC	70.4	18.8	5.19	0.103	0.269	0.173	0.168	0.213	0.029	2.64	0.169	0.079	0.771	2.17	0.728	206	0	70.1	44.3	7.71	325	182	329	37.2	26.5	60.8	101	10.7	48.9	26.6	67	108	89.3	6.07	31.6	109	0.487	0.669	9.12	0	1.45	0.095	0	14.1	8.61	3.42	50.6	0.114
28	OC	76.7	20.3	8.43	0.11	0.72	0.358	0.287	0.244	0.04	3.21	0.14	0.048	0.686	1.64	0.607	231	0.922	54.1	58.8	4.84	207	182	276	40.1	32	66.9	88.3	13.6	36.6	32.2	72.5	114	102	7.23	29.9	110	0.543	0.576	12.3	0	1.31	0.143	0.049	15.8	4.93	5.23	73.1	0.128
29	OC	45.5	14.3	5.52	0.098	0.141	0.117	0.157	0.18	0.047	1.47	0.128	0.05	0.695	1.22	0.52	223	15.9	58.5	73.2	7	200	221	288	50.7	50.2	124	122	23.1	56.2	45.4	74.4	119	86.5	11.3	44.9	122	0.594	0.713	6.13	0.801	0.664	0.21	0.356	16.7	6.24	5.32	245	0.269
30	OC	70.5	22.7	14.8	0.217	0.532	0.329	0.196	0.201	0.048	1.72	0.161	0.05	0.727	1.71	0.606	172	1.21	51.2	54.2	2.74	250	110	323	31.7	44.4	75.8	105	13.8	54.3	29.5	79.9	125	77.7	9.35	31.7	98	0.52	0.656	13.7	0	0.623	0.099	0	15.2	7.6	2.21	38.8	0.214
31	OC	56.1	18.8	4.71	0.107	0.528	0.24	0.238	0.193	0.041	2.24	0.118	0.065	0.589	1.79	0.729	190	2.48	59.7	70.2	4.75	301	139	358	38	44.4	94.1	116	15.5	54.4	32.5	65.7	140	53.6	7.87	29.1	123	0.528	0.676	10.7	0	1.04	0.102	0.025	15.7	9.24	3.46	103	0.231
32	OC	62.7	11.6	5	0.073	0.29	0.173	0.134	0.152	0.031	1.61	0.116	0.061	0.49	1.39	0.485	248	1.46	62.6	44.9	10.1	240	192	284	44.4	41.7	84.6	94.9	17.1	48.1	36.5	87.4	111	103	10.5	31	132	0.647	0.733	22.9	0.638	1.08	0.165	0.016	20.5	4.49	4.31	148	0.39
33	OC	56.8	17.6	2.7	0.132	0.223	0.166	0.281	0.277	0.056	2.07	0.126	0.062	0.576	1.12	0.852	266	3.14	70.4	62.6	6.47	340	199	308	51.8	47.1	102	141	21.8	64.1	39.4	87.3	118	98.1	8.04	35.8	137	0.584	0.998	12.3	0	1.87	0.085	0.005	11	16.2	5.44	74.7	0.389
34	OC	82.2	26.6	5.99	0.148	0.453	0.301	0.261	0.208	0.047	2.28	0.157	0.053	0.97	2.13	0.558	246	9.69	60.3	37.7	8.71	350	185	374	53.1	47.4	106	144	22.4	52.8	40.7	96.3	148	106	9.95	45.2	142	0.479	0.812	9.4	0	1.9	0.19	0.035	20.2	4.9	5.04	123	0.366
35	OC	39.7	12.8	2.05	0.08	0.15	0.087	0.106	0.158	0.035	1.57	0.101	0.062	1.02	1.59	0.531	207	1.73	47	84.5	7.19	241	184	251	41.1	28.1	72.8	99.5	15.1	51.9	33.7	66.9	119	79.1	7.7	33.2	101	0.647	0.658	13.5	1.24	1.68	0.173	0.124	12.5	2.57	2.26	223	0.163
36	OC	34.6	12.7	1.82	0.064	0.15	0.09	0.202	0.118	0.019	1.99	0.084	0.053	0.485	1.39	0.61	126	0	38	65.9	7.35	158	127	229	32	22.5	51.7	92.1	9.62	53.7	19.5	44.5	69.3	51.1	5.68	19.9	87.5	0.527	0.626	6.8	0	0.725	0.114	0	11.6	4.29	3.35	31.9	0.21
37	OC	57.1	12.4	4.19	0.075	0.135	0.095	0.123	0.176	0.056	1.22	0.117	0.047	0.622	1.19	0.751	157	0	37.8	27.2	4.67	161	75.1	203	25.5	26.1	52.7	55.1	9.83	35.1	24	46.7	74.9	48.8	5.53	23.1	70.8	0.498	0.693	11	0	1.04	0.081	0	8.55	3.01	2.76	22.4	0.185
38	OC	32.9	10.6	4.06	0.077	0.239	0.135	0.195	0.133	0.049	1.1	0.094	0.047	0.376	0.844	0.549	200	7.95	51.2	58.5	6.95	224	155	290	46	38	88.7	92.3	20.2	44.3	35.2	81.5	124	105	11	37.4	102	0.457	0.768	13	0	0.953	0.092	0.014	12.6	12.1	3.3	124	0.266
39	OC	54.7	11.4	3.76	0.078	0.204	0.128	0.201	0.13	0.07	0.489	0.089	0.034	0.205	0.66	0.499	188	9.2	69.2	123	7.44	195	187	343	51.6	46.7	113	97.4	26.5	63.9	45.8	103	137	94.7	12.7	48.5	130	0.761	0.67	12.3	0.747	0.844	0.111	0.835	15.6	5.67	2.96	331	0.28
40	OC	39.4	15.1	3.56	0.087	0.308	0.2	0.139	0.132	0.035	1.37	0.086	0.051	0.525	1.06	0.575	252	6.31	67.6	61.5	7.61	205	156	313	40.1	36.3	83	101	18.8	48.6	37.3	68.1	109	98.3	6.83	35	110	0.541	0.678	14.2	0.125	1.85	0.173	0.021	16.2	3.91	3.03	172	0.285
[truncated: 95 more columns]
